# Supplementary material for: Unraveling the liquid gliding on vibrating solid liquid interfaces with dynamic nanoslip enactment
Source: Nat Commun. 2022 Nov 3;13:6608. doi: 10.1038/s41467-022-34319-0 (PMC9633805; doi:10.1038/s41467-022-34319-0)
Supplement: Supplementary file 3 — Source Data [file 41467_2022_34319_MOESM3_ESM.xlsx]

## Sheet: 2b
	MPTS				Plasma				Untreated Substrate				MPTS-Octyl Silane				Octyl Silane
Contact angle	44.98	45	44.96		31.85	32.34	31.36		87.56	88.45	86.67		93.34	93.81	92.86		94.29	92.86	95.71

## Sheet: 2c
Flow rate
0.5	-2.05	-2.05	-2.1		-2.29	-0.93	-1.46		-3.45	-3.61	-3.69		8.08	-6.84	-5.36		-8.43	-8.87	-7.68
0.7	-6.27	-7.32	-8.3		-3.94	-1.81	-2.74		-4.6	-4.49	-4.63		11.28	-4.75	-6.1		-12.9	-11.8	-12.57
0.9	-11.16	-11.19	-11.18		-7.59	-4.73	-7.55		-6	-6.06	-6.17		9.97	-6.6	-9.54		-16.1	-15.88	-13.1
1	-15.34	-16.51	-14.69		-11.75	-5.95	-8.52		-7.79	-7.96	-8.06		5.32	-9.55	-13.81		-17.37	-16.97	-17.28
2	-18.91	-18.98	-17.98		-13.67	-9.42	-10.93		-7.9	-7.93	-7.99		2.3	-13.4	-16.5		-19.98	-19.78	-19.58
4	-19.24	-19.32	-18.34		-14.89	-10.51	-11.6		-8.51	-8.66	-8.73		-6.43	-21.28	-22.28		-31.04	-19.84	-27.95
8	-21.64	-21.74	-20.68		-24.4	-22.93	-23.73		-24.62	-24.8	-25		-30.44	-48.64	-48.53		-37.62	-54.62	-40.62
10	-24.97	-25.17	-24.32		-26.85	-24.03	-26.06		-40.16	-40.4	-40.67		-34.37	-54.29	-55.95		-82.55	-91.47	-101.55
20	-35.21	-35.4	-34.58		-45.77	-44.31	-45.04		-48.1	-47.85	-47.62		-63	-75.46	-72.88		-135.99	-116	-155.99
30	-40.82	-40.56	-39.22		-52.52	-50.43	-52.99		-53.7	-54.01	-54.25		-92.46	-112.39	-110.01		-147.2	-159.2	-159.97
		MPTS
		Plasma
		Untreated
		MPTSS-Octyl
		Octy

## Sheet: 2d
Flow rate
0	0	0	0		0	0	0		0	0	0		0.0660248				0	0	0
0.5	0.271071	0.271591	0.270239		0.0708447	0.0464896	0.0524345		0.0763689	0.0706052	0.0719373		0	0.0473815	0.0246194		0	0	0
0.7	0.542141	0.543182	0.540479		0.140781	0.0939279	0.103933		0.139049	0.134726	0.136752		0.0085282	0	0		0.0295466	0.0285868	0.0267731
0.9	0.642369	0.692045	0.684151		0.319709	0.298861	0.307116		0.201009	0.198127	0.200855		0.050619	0.00816141	0.0291545		0.0616403	0.0631068	0.0530766
1	0.710706	0.703409	0.697834		0.319709	0.315939	0.325843		0.263689	0.262248	0.264957		0.096011	0.0931762	0.0696469		0.0611309	0.066343	0.0577736
2	0.812073	0.806818	0.798176		0.354223	0.316888	0.338015		0.260086	0.26513	0.275641		0.132875	0.204715	0.0858439		0.118186	0.114347	0.107093
4	0.654897	0.643182	0.643101		0.359673	0.333966	0.338951		0.269452	0.262248	0.271368		0.228611	0.36545	0.132815		0.147733	0.142934	0.133866
8	0.689066	0.694318	0.695553		0.422343	0.406072	0.398876		0.317003	0.308357	0.316239		0.460248	0.487871	0.479754		0.858889	0.890507	0.787694
10	0.749431	0.748864	0.745724		0.463215	0.447818	0.441948		0.786023	0.79683	0.801282		0.489684	0.526865	0.535147		0.864493	0.905609	0.79427
20	0.875854	0.875	0.871152		0.743869	0.748577	0.757491		1	1	1		0.775516	0.770347	0.785552		0.932247	0.95685	0.883044
30	1	1	1		1	1	1		0.919308	0.922911	0.930199		1	1	1		1	1	1
	MPTS
	Plasma
	Untreated substrate
	MPTSS-Octyl Silane
	Octyl Silane

## Sheet: 3a
Flow rate	MPTS	Plasma	Untreated Substrate	MPTS-Octyl Silane	Octyl Silane
0.5	-0.5014	-0.50157	-0.50253	-0.5001	-0.50605
0.7	-0.50429	-0.5027	-0.50317	-0.50057	-0.50911
0.9	-0.50764	-0.50519	-0.50423	-0.50202	-0.51129
1	-0.5105	-0.50804	-0.50553	-0.50333	-0.51216
2	-0.51295	-0.50935	-0.50548	-0.50528	-0.51395
4	-0.51317	-0.51019	-0.50599	-0.51353	-0.52151
8	-0.51482	-0.5167	-0.51714	-0.52999	-0.52601
10	-0.5171	-0.51837	-0.52789	-0.53126	-0.55674
20	-0.52411	-0.53132	-0.53265	-0.55368	-0.5933
30	-0.52795	-0.53594	-0.5372	-0.5704	-0.60096
Details of fitted line
	MPTS	Plasma	Untreated Substrate	MPTS-Octyl Silane	Octyl Silane
Exponential growth equation
Best-fit values
Y0	-0.5076	-0.5052	-0.5045	-0.5026	-0.5092
k	0.001461	0.002191	0.002432	0.004546	0.006208
Tau	684.4	456.3	411.2	220	161.1
Doubling Time	474.4	316.3	285	152.5	111.6
95% CI (profile likelihood)
Y0	-0.5109 to -0.5043	-0.5080 to -0.5024	-0.5091 to -0.4999	-0.5071 to -0.4981	-0.5183 to -0.5002
k	0.0009432 to 0.001976	0.001753 to 0.002627	0.001713 to 0.003145	0.003863 to 0.005223	0.004889 to 0.007509
Tau	506.1 to 1060	380.6 to 570.4	318.0 to 583.8	191.5 to 258.9	133.2 to 204.6
Doubling Time	350.8 to 734.9	263.8 to 395.4	220.4 to 404.6	132.7 to 179.4	92.31 to 141.8
Goodness of Fit
Degrees of Freedom	8	8	8	8	8
R squared	0.8394	0.9421	0.8816	0.9657	0.9328
Sum of Squares	9.81e-05	7.179e-05	0.0001943	0.0001897	0.0007746
Sy.x	0.003502	0.002996	0.004929	0.004869	0.00984
Number of points
# of X values	10	10	10	10	10
# Y values analyzed	10	10	10	10	10

## Sheet: 3b
Flow rate	MPTS	Plasma	Untreated Substrate	MPTS-Octyl Silane	Octyl Silane
0.5	0.499185	0.499734	0.499636	0.500822	0.500282
0.7	0.498369	0.499468	0.499339	0.500716	0.500083
0.9	0.498068	0.498795	0.499042	0.500192	0.499867
1	0.497861	0.498794	0.498745	0.499626	0.499871
2	0.497556	0.498663	0.498762	0.499167	0.499487
4	0.498031	0.498645	0.498718	0.497975	0.499288
8	0.497927	0.498406	0.498493	0.495089	0.494506
10	0.497745	0.498252	0.49626	0.494723	0.494467
20	0.497366	0.497196	0.495245	0.491162	0.49401
30	0.496993	0.49623	0.495628	0.488366	0.493555
Details of fitted line
	MPTS	Plasma	Untreated Substrate	MPTS-Octyl Silane	Octyl Silane
Exponential growth equation
Best-fit values
Y0	0.4982	0.4992	0.4991	0.5001	0.4995
k	-8.805e-05	-0.000199	-0.0002954	-0.0008608	-0.0005138
Tau	-11358	-5026	-3386	-1162	-1946
Doubling Time	-7872	-3484	-2347	-805.2	-1349
95% CI (profile likelihood)
Y0	0.4978 to 0.4986	0.4989 to 0.4995	0.4984 to 0.4998	0.4992 to 0.5010	0.4980 to 0.5010
k	-0.0001543 to -2.186e-005	-0.0002477 to -0.0001503	-0.0004119 to -0.0001789	-0.001008 to -0.0007140	-0.0007668 to -0.0002615
Tau	-45752 to -6481	-6655 to -4037	-5589 to -2428	-1401 to -992.1	-3824 to -1304
Doubling Time	-31713 to -4492	-4613 to -2798	-3874 to -1683	-970.8 to -687.7	-2650 to -904.0
Goodness of Fit
Degrees of Freedom	8	8	8	8	8
R squared	0.5405	0.9175	0.8109	0.9584	0.7345
Sum of Squares	1.456e-06	7.871e-07	4.48e-06	6.99e-06	2.088e-05
Sy.x	0.0004265	0.0003137	0.0007484	0.0009348	0.001616
Number of points
# of X values	10	10	10	10	10
# Y values analyzed	10	10	10	10	10

## Sheet: 3c
Flow rate	MPTS	Plasma	Untreated Substrate	MPTS-Octyl Silane	Octyl Silane
0.5	0.707525	0.708028	0.708642	0.707761	0.711594
0.7	0.709002	0.70864	0.70889	0.708016	0.713632
0.9	0.711177	0.709942	0.709431	0.708669	0.715044
1	0.713078	0.71197	0.710144	0.709203	0.715668
2	0.714618	0.712816	0.710121	0.710268	0.71668
4	0.715111	0.7134	0.710451	0.715327	0.721986
8	0.716218	0.717902	0.718284	0.725259	0.72196
10	0.717733	0.719003	0.724526	0.725937	0.744622
20	0.722541	0.727671	0.727314	0.740135	0.77204
30	0.725076	0.730394	0.730909	0.750901	0.777659
Details of fitted line
	MPTS	Plasma	Untreated Substrate	MPTS-Octyl Silane	Octyl Silane
Exponential growth equation
Best-fit values
Y0	0.7112	0.7102	0.7096	0.7086	0.7127
k	0.0007175	0.001051	0.001136	0.002063	0.003236
Tau	1394	951.5	880.3	484.7	309.1
Doubling Time	966	659.5	610.2	336	214.2
95% CI (profile likelihood)
Y0	0.7092 to 0.7133	0.7083 to 0.7120	0.7067 to 0.7125	0.7063 to 0.7110	0.7065 to 0.7190
k	0.0004787 to 0.0009557	0.0008420 to 0.001259	0.0008094 to 0.001461	0.001798 to 0.002327	0.002551 to 0.003915
Tau	1046 to 2089	794.0 to 1188	684.3 to 1235	429.7 to 556.1	255.4 to 392.1
Doubling Time	725.3 to 1448	550.4 to 823.2	474.3 to 856.3	297.8 to 385.5	177.0 to 271.8
Goodness of Fit
Degrees of Freedom	8	8	8	8	8
R squared	0.8564	0.9433	0.8884	0.9753	0.9349
Sum of Squares	3.982e-05	3.083e-05	7.538e-05	5.141e-05	0.0003633
Sy.x	0.002231	0.001963	0.00307	0.002535	0.006739
Number of points
# of X values	10	10	10	10	10
# Y values analyzed	10	10	10	10	10

## Sheet: 3d
Flow rate	MPTS	Plasma	Untreated Substrate	MPTS-Octyl Silane	Octyl Silane
0.5	135.127	135.105	135.165	134.959	135.328
0.7	135.339	135.185	135.219	134.992	135.512
0.9	135.545	135.365	135.296	135.104	135.648
1	135.718	135.526	135.387	135.212	135.696
2	135.873	135.608	135.383	135.349	135.817
4	135.858	135.656	135.415	135.881	136.247
8	135.956	136.032	136.052	136.95	136.768
10	136.093	136.134	136.769	137.039	138.39
20	136.5	136.9	137.084	138.424	140.217
30	136.73	137.203	137.305	139.43	140.605
Details of fitted line
	MPTS	Plasma	Untreated Substrate	MPTS-Octyl Silane	Octyl Silane
Exponential growth equation
Best-fit values
Y0	135.5	135.3	135.3	135.1	135.5
k	0.0003273	0.0005044	0.0005767	0.001133	0.0014
Tau	3055	1982	1734	882.6	714.5
Doubling Time	2117	1374	1202	611.7	495.3
95% CI (profile likelihood)
Y0	135.3 to 135.7	135.2 to 135.5	135.0 to 135.6	134.8 to 135.4	135.0 to 136.0
k	0.0002035 to 0.0004510	0.0004033 to 0.0006054	0.0004030 to 0.0007500	0.0009521 to 0.001314	0.001099 to 0.001699
Tau	2217 to 4914	1652 to 2479	1333 to 2481	761.2 to 1050	588.5 to 910.1
Doubling Time	1537 to 3406	1145 to 1719	924.2 to 1720	527.7 to 728.0	407.9 to 630.8
Goodness of Fit
Degrees of Freedom	8	8	8	8	8
R squared	0.8225	0.9427	0.8794	0.9626	0.9342
Sum of Squares	0.3828	0.2565	0.7585	0.8403	2.358
Sy.x	0.2187	0.179	0.3079	0.3241	0.5429
Number of points
# of X values	10	10	10	10	10
# Y values analyzed	10	10	10	10	10

## Sheet: 4a
	0.20	0.30	0.40	0.50	0.60		0.20	0.30	0.40	0.50	0.60		0.20	0.30	0.40	0.50	0.60		0.20	0.30	0.40	0.50	0.60		0.20	0.30	0.40	0.50	0.60
Flow rate
0.5	2.35787	2.35713	2.35638	2.35562	2.35486		2.35749	2.35674	2.35599	2.35523	2.35448		2.35855	2.35781	2.35706	2.35631	2.35555		2.35493	2.35418	2.35342	2.35267	2.3519		2.36141	2.36068	2.35994	2.3592	2.35845
0.7	2.36158	2.36084	2.3601	2.35936	2.35861		2.35889	2.35814	2.35739	2.35664	2.35589		2.35949	2.35875	2.35801	2.35726	2.3565		2.3555	2.35475	2.354	2.35324	2.35248		2.36464	2.36392	2.36319	2.36246	2.36172
0.9	2.36522	2.36449	2.36375	2.36302	2.36228		2.36205	2.36132	2.36058	2.35983	2.35909		2.36085	2.36011	2.35936	2.35862	2.35787		2.35748	2.35674	2.35598	2.35523	2.35448		2.36702	2.3663	2.36558	2.36485	2.36412
1	2.36825	2.36753	2.36681	2.36608	2.36535		2.36488	2.36415	2.36342	2.36269	2.36195		2.36244	2.3617	2.36096	2.36022	2.35948		2.35936	2.35862	2.35788	2.35713	2.35637		2.36787	2.36715	2.36643	2.36571	2.36498
2	2.37096	2.37025	2.36953	2.36881	2.36809		2.36631	2.36559	2.36486	2.36413	2.3634		2.36237	2.36164	2.3609	2.36015	2.35941		2.36177	2.36104	2.3603	2.35955	2.35881		2.37	2.36929	2.36858	2.36786	2.36714
4	2.37071	2.36999	2.36928	2.36856	2.36783		2.36715	2.36643	2.36571	2.36498	2.36425		2.36292	2.36219	2.36145	2.36071	2.35996		2.37111	2.3704	2.36969	2.36897	2.36824		2.37755	2.37686	2.37617	2.37547	2.37477
8	2.37242	2.37171	2.371	2.37028	2.36957		2.37377	2.37307	2.37236	2.37165	2.37094		2.37412	2.37342	2.37271	2.372	2.37129		2.38987	2.38921	2.38854	2.38787	2.38719		2.38668	2.386	2.38532	2.38464	2.38395
10	2.37482	2.37412	2.37342	2.37271	2.372		2.37555	2.37486	2.37415	2.37345	2.37274		2.3867	2.38603	2.38535	2.38468	2.384		2.39144	2.39078	2.39012	2.38945	2.38878		2.41517	2.41458	2.41398	2.41339	2.41279
20	2.38198	2.3813	2.38061	2.37992	2.37923		2.38901	2.38835	2.38768	2.38702	2.38635		2.39223	2.39157	2.39091	2.39025	2.38958		2.41574	2.41514	2.41454	2.41394	2.41334		2.44726	2.44676	2.44626	2.44576	2.44525
30	2.38602	2.38535	2.38468	2.384	2.38332		2.39432	2.39368	2.39303	2.39237	2.39171		2.39611	2.39546	2.39482	2.39417	2.39351		2.4334	2.43285	2.4323	2.43174	2.43118		2.45405	2.45358	2.4531	2.45262	2.45213
length
	MPTS
	Plasma
	Untreated
	MPTSS-Octyl
	Octy

## Sheet: 4b
	0.20	0.30	0.40	0.50	0.60		0.20	0.30	0.40	0.50	0.60		0.20	0.30	0.40	0.50	0.60		0.20	0.30	0.40	0.50	0.60		0.20	0.30	0.40	0.50	0.60
Flow rate
0.5	0.70647	0.705943	0.705416	0.70489	0.704364		0.706974	0.706448	0.705922	0.705396	0.704871		0.707587	0.707061	0.706535	0.706009	0.705483		0.706713	0.70619	0.705667	0.705144	0.704622		0.710536	0.710008	0.70948	0.708953	0.708426
0.7	0.707941	0.707412	0.706882	0.706353	0.705825		0.707585	0.707057	0.70653	0.706004	0.705478		0.707834	0.707306	0.706779	0.706253	0.705726		0.706967	0.706443	0.705919	0.705396	0.704874		0.712571	0.712041	0.711511	0.710982	0.710453
0.9	0.710112	0.70958	0.709048	0.708517	0.707986		0.708881	0.708351	0.707822	0.707293	0.706765		0.708373	0.707844	0.707316	0.706788	0.706261		0.707616	0.707091	0.706566	0.706041	0.705517		0.71398	0.713449	0.712918	0.712387	0.711856
1	0.71201	0.711476	0.710943	0.71041	0.709877		0.710906	0.710375	0.709844	0.709314	0.708784		0.709083	0.708554	0.708025	0.707496	0.706967		0.708148	0.707621	0.707094	0.706568	0.706042		0.714603	0.714071	0.71354	0.713009	0.712478
2	0.713546	0.713011	0.712476	0.711941	0.711407		0.711751	0.711219	0.710687	0.710156	0.709625		0.709061	0.708532	0.708002	0.707474	0.706945		0.709209	0.70868	0.708152	0.707624	0.707096		0.715612	0.715078	0.714545	0.714012	0.71348
4	0.71404	0.713505	0.712971	0.712437	0.711903		0.712334	0.711802	0.711269	0.710738	0.710206		0.709391	0.708861	0.708331	0.707802	0.707274		0.714256	0.713721	0.713187	0.712653	0.712119		0.720911	0.720373	0.719836	0.719299	0.718763
8	0.715146	0.71461	0.714075	0.71354	0.713005		0.716829	0.716293	0.715758	0.715222	0.714687		0.717211	0.716676	0.71614	0.715605	0.71507		0.724165	0.723618	0.723072	0.722525	0.721979		0.720865	0.720319	0.719772	0.719226	0.71868
10	0.716658	0.716121	0.715584	0.715048	0.714512		0.717928	0.717391	0.716854	0.716318	0.715782		0.723437	0.722893	0.722349	0.721805	0.721262		0.72484	0.724292	0.723744	0.723197	0.72265		0.743504	0.742945	0.742387	0.741828	0.741269
20	0.721458	0.720917	0.720376	0.719836	0.719296		0.726581	0.726037	0.725492	0.724948	0.724405		0.726218	0.72567	0.725123	0.724575	0.724028		0.739011	0.738449	0.737887	0.737325	0.736764		0.770901	0.770331	0.769761	0.769192	0.768622
30	0.723989	0.723446	0.722903	0.72236	0.721818		0.729297	0.72875	0.728202	0.727654	0.727107		0.729811	0.729262	0.728713	0.728165	0.727616		0.749759	0.749188	0.748616	0.748045	0.747474		0.776515	0.775943	0.775371	0.774798	0.774226
length
	MPTS
	Plasma
	Untreated
	MPTSS-Octyl
	Octy

## Sheet: 4c
Length	Phase
0.2	2.45405
0.3	2.45358
0.4	2.4531
0.5	2.45262
0.6	2.45213

[truncated: 17 more sheets: 4d, 4e, 4f, 5a, 5b, 5c, 5d, 5e, S4, S5, S6 a and b, S7 a and b, S8 a and b, S9, S10, S11 a to c, S12]
